# Supplementary material for: Severe secondary hyperparathyroidism in patients on haemodialysis is associated with a high initial serum parathyroid hormone and beta-CrossLaps level: Results from an incident cohort
Source: PLoS One. 2018 Jun 18;13(6):e0199140. doi: 10.1371/journal.pone.0199140 (PMC6005469; doi:10.1371/journal.pone.0199140)
Supplement: S1 Database — (XLS) [file pone.0199140.s001.xls]

## Sheet: Sheet1
Patient_NUMBER	HPT	delai_HPT	Nephro	code	referal	time_days	time_months	end_months	censure	graft	PTX	Cancer	diabetes	stroke	per_art_dis	hepatic	HTA	Tx	KTT	crdiac_disease	body_weight	tall	BMI	PAS	PAD	PCR	KtV	session_lengh	Frequen	HDF	QB	EPO	UVD_0	UVD_3	UVD_12	UVD_24	UVD_36	alfa_0	calcium_salt_0	CCD_0	alfa_3	calcium_salt_3	CCD_3	alfa_12	calcium_salt_12	CCD_12	alfa_24	calcium_salt_24	CCD_24
23	0		NIC	4	200	734	24.4667	24	1		0	0	0	0	0	0	1	0	1	1	68.5	169	23.9838	135	75	0.8	1.5	3	6	0	220	0	1	1	1	1		0	1	1.5	0	1	1.5	0	1	1.5	0	1	1.5
96	0		indet	0	72	743	24.7667	24	0		0	0	0	0	0	0	1	0	0	0	84	150	37.3333	141	64	1.43	1.5	4	3	0	350	1	1	1	1	1		1	1	1.5	1	1	1.25	1	1	1.25	1	1	1.5
50	0		nas	2	1	751	25.0333	24	0	1	0	0	0	0	0	0	1	0	1	0	80	171	27.3588	174	97	0.9	1.1	4	3	0	300	0	0	1	1	1		0	0	1.5	1	0	1.25	1	1	1.25	1	1	1.25
24	0		0	0	8	1893	63.1	36	0		0	1	0	0	0	0	1	0	0	1	53	162	20.1951	150	60	1.4	1.8	4	3	0	220	0	1	1	1	1	1	0	1	1.5	0	1	1.25	0	1	1.5	0	1	1.5
60	0		nas	2	60	1212	40.4	36	0		0	0	0	0	0	0	1	0	0	0	61.4	166	22.2819	140	60	1	1.8	4	3	0	300	1	1	1	1	1	1	0	1	1.5	0	1	1.25	0	1	1.5	0	1	1.5
62	1	12	pkr	6	48	1031	34.3667	30	0	1	0	0	0	0	0	0	1	0	0	0	62	160	24.2188	130	70	1.1	2.2	4	3	1	300	1	1	1	1	1		1	0	1.5	1	0	1.25	1	1	1.5	1	1	1.5
49	0		Diabete	1	120	840	28	24	0		0	0	1	0	1	1	1	0	0	1	90	172	30.4218	190	60	0.9	1.5	4	3	0	350	1	1	1	1	1		0	1	1.5	0	1	1.5	0	1	1.5	0	1	1.5
100	0		nic	4	16	811	27.0333	24	0	1	0	0	0	0	0	0	1	0	0	0	62	178	19.5682	160	85	1	1.45	4	3	0	300	1	1	1	1	1		0	1	1.5	1	1	1.25	1	0	1.25	1	0	1.25
114	1	23	NAS	2	48	1279	42.6333	36	0	1	0	0	0	0	0	1	1	0	0	0	56	160	21.875	150	80	1.3	2.2	4	3	0	300	0	1	1	1	1	1	0	1	1.5	0	1	1.5	0	0	1.5	0	1	1.75
108	0		NAS	2	14	1124	37.4667	36	1		0	0	0	0	0	0	1	0	0	1	73	162	27.8159	140	70	1.1	2	4	3	1	300	1	1	1	1	1	1	0	0	1.5	0	0	1.25	0	0	1.25	0	0	1.5
6	0		NAS	2	0	888	29.6	24	0		0	0	0	0	0	0	1	0	1	1	66	172	22.3094	70	40	0.87	1.5	4	3	0	220	0	0	1	1	1		0	0	1.5	0	0	1.25	0	0	1.25	0	0	1.5
57	0		NIC	4	1	1181	39.3667	36	0	1	0	0	0	0	0	0	1	0	1	0	61	173	20.3816	140	73	1.2	1.8	4	3	1	300	0	0	1	1	1	1	0	1	1.5	0	1	1.25	0	1	1.5	0	1	1.5
31	0		Diabete	1	0	1574	52.4667	36	0		0	0	1	0	0	1	1	0	1	1	71	170	24.5675	140	60	1.1	1.3	4	3	0	280	0	0	1	1	1	1	0	0	1.5	0	0	1.5	0	0	1.5	0	0	1.5
116	0		0	0	6	1340	44.6667	36	1		0	0	0	0	0	0	0	0	1	0	64	172	21.6333	150	80	0.9	1.5	4	3	0	300	0	1	1	1	1	1	0	1	1.5	0	0	1.25	0	0	1.25	0	0	1.5
33	0		Diabete	1	0	1127	37.5667	36	0		0	0	1	0	0	1	1	0	0	0	55.5	163	20.889	130	40	0.7	1.2	4	3	0	280	0	0	1	1	1	1	0	1	1.5	0	1	1.25	0	0	1.25	0	0	1.5
14	0		nas	2	7	1610	53.6667	36	0		0	0	0	0	0	0	1	0	1	0	44	158	17.6254	150	70	1.4	2	4	3	0	300	0	1	1	1	1	1	0	1	1.5	1	1	1.25	1	1	1.5	1	1	1.5
124	0		0	0	36	733	24.4333	24	1		0	1	0	0		0	1	0	1	1	64	178	20.1995	140	60	1	1.8	4	3	0	250	1	1	1	1	1		0	0	1.5	0	0	1.25	0	0	1.25	0	0	1.5
16	0		nas	2	0	787	26.2333	24	0	1	0	0	0	0	0	1	1	0	1	1	62	170	21.4533	100	50	0.7	1.7	4	3	0	220	0	0	1	1	1		0	0	1.5	1	0	1.25	1	0	1.25	1	0	1.25
65	0		nas	2	18	922	30.7333	30	1		0	0	0	0	0	0	1	0	0	0	60	155	24.974	125	70	0.9	2	4	3	0	220	1	1	1	1	1		0	0	1.5	0	0	1.25	0	0	1.25	0	0	1.5
102	1	6	nic	4	5	924	30.8	30	0		0	0	0	0	0	0	1	0	0	0	58	155	24.1415	148	78	1.33	1.66	4	3	0	300	1	1	1	1	1		0	1	1.5	1	1	1.5	1	1	1.75	1	1	1.75
94	0		PKR	6	12	936	31.2	30	0	1	0	0	0	0	0	0	0	0	0	0	55	163	20.7008	120	55	1.2	1.8	4	3	0	300	0	1	1	1	1		1	1	1.5	0	1	1.25	0	0	1.25	0	0	1.5
64	0		nas	2	100	1495	49.8333	36	0		0	1	1	0	0	0	1	0	0	1	83	179	25.9043	140	60	1	1.5	4	3	0	220	1	0	1	1	1	1	0	0	1.5	0	0	1.25	0	0	1.25	0	0	1.25
103	0		nas	2	11	1648	54.9333	36	1		0	0	1	1	1	0	1	0	1	1	76	170	26.2976	180	71	0.8	1.3	4	3	0	250	0	0	1	1	1	1	0	1	1.5	0	1	1.25	0	1	1.25	0	1	1.25
120	0		diabete	1	19	1350	45	36	0		0	0	1	1	0	0	1	0	1	1	80	165	29.3848	160	80	0.9	1.3	4	3	0	360	0	1	1	1	1	1	0	1	1.5	0	0	1.25	0	0	1.25	0	0	1.5
111	0		0	0	6	2013	67.1	36	1		0	0	0	0	0	0	1	0	1	0	69	175	22.5306	100	55	1.4	1.1	4	3	1	300	0	0	1	1	1	1	0	1	1.5	0	1	1.5	0	0	1.5	1	0	1.5
55	0		0	0	100	1417	47.2333	36	0		0	0	0	0	0	0	1	0	1	0	66.7	162	25.4153	140	65	0.8	1.5	4	3	1	250	0	1	1	1	1	1	0	1	1.5	0	1	1.25	0	1	1.25	0	1	1.25
121	0		nas	2	2	1269	42.3	36	1		0	0	0	0	0	0	1	0	1	1	97	183	28.9647	120	64	0.8	1.5	4	3	0	250	0	0	1	1	1	1	0	1	1.5	0	1	1.25	0	1	1.25	0	1	1.25
56	0		0	0	1	1011	33.7	30	0		0	0	0	0	1	1	0	0	0	0	75	165	27.5482	110	57	1	1.5	4	3	0	350	1	1	1	1	1		1	1	1.5	1	0	1.25	1	0	1.5	1	0	1.5
112	0		diabete	1	60	811	27.0333	24	1		0	0	1	0	1	0	1	0	0	0	64	170	22.1453	140	55	1	1.45	4	3	1	300	0	0	1	1	1		0	0	1.5	0	0	1.25	0	0	1.25	0	0	1.25
7	0		nic	4	1	1962	65.4	36	0	1	0	0	0	0	0	0	1	0	0	0	61	160	23.8281	160	70	1.4	1.6	4	3	0	250	0	1	1	1	1	1	0	0	1.5	1	0	1.25	1	0	1.25	1	0	1.5
58	0		nas	2	72	1182	39.4	36	1		0	0	0	1	1	0	1	0	0	1	68	173	22.7204	140	50	1	1.23	4	3	0	300	1	0	1	1	1	1	0	0	1.5	0	0	1.25	0	0	1.5	0	0	1.5
15	0		Diabete	1	50	1268	42.2667	36	1		0	0	1	0	0	0	1	0	1	1	76	173	25.3934	130	60	1.2	1.4	4	3	0	300	0	0	1	1	1	1	0	0	1.5	0	0	1.25	1	0	1.5	1	0	1.5
35	0		Diabete	1	40	1144	38.1333	36	1		0	1	1	0	0	0	1	0	0	1	93	170	32.1799	150	50	0.96	1.6	4	3	0	300	0	0	1	1	1	1	1	0	1.5	0	0	1.25	0	0	1.25	0	0	1.25
36	0		Diabete	1	1	1050	35	30	1		0	0	1	0	1	1	1	0	1	1	75	178	23.6713	120	60	1	1.2	4	3	0	300	0	0	1	1	1		0	1	1.5	0	1	1.25	0	1	1.25	0	1	1.5
75	0		0	0	20	1098	36.6	36	1		0	0	0	0	1	0	1	0	0	0	81	171	27.7008	140	45	0.7	1.1	4	3	0	220	0	0	1	1	1	1	1	0	1.5	0	0	1.25	0	0	1.5	0	0	1.5
32	0		nas	2	2	2481	82.7	36	0		0	0	0	0	0	0	1	0	0	1	69	168	24.4473	100	60	1.6	3.2	4	3	0	250	0	0	1	1	1	1	0	0	1.5	0	0	1.25	0	0	1.25	0	0	1.25
39	0		Diabete	1	72	1710	57	36	0		0	0	1	0	0	1	1	0	1	1	90	178	28.4055	130	60	0.7	1.4	4	3	0	200	0	0	1	1	1	1	0	1	1.5	0	1	1.25	0	0	1.5	0	0	1.5
81	0		Diabete	1	24	1762	58.7333	36	1		0	0	1	0	0	0	1	0	0	0	63	173	21.0498	130	65	1.1	1.4	4	3	1	250	0	1	1	1	1	1	0	0	1.5	0	0	1.25	0	0	1.5	0	0	1.5
83	1	30	Diabete	1	60	1544	51.4667	36	0		0	0	1	0	0	0	1	0	1	0	100	165	36.7309	165	65	0.85	1.1	4	3	0	300	1	1	1	1	1	1	0	0	1.5	0	0	1.5	0	0	1.5	1	0	1.5
42	0		Diabete	1	14	1261	42.0333	36	1		0	0	1	0	1	0	1	0	0	1	45	150	20	180	60	1.8	1.7	4	3	1	300	0	0	1	1	1	1	0	0	1.5	0	0	1.25	0	0	1.25	0	0	1.25
43	0		Diabete	1	40	1533	51.1	36	0		0	0	1	0	0	0	1	0	1	0	80	169	28.0102	155	55	0.9	1.2	4	3	1	320	0	1	1	1	1	1	0	0	1.5	0	0	1.25	0	0	1.25	0	0	1.5
1	0		NIC	4	82	765	25.5	24	1		0	0	0	0	0	0	1	0	0	0	40	149	18.0172	150	60	1.32	2.4	4	3	0	330	1	1	1	1	1		0	1	1.5	0	1	1.25	0	1	1.5	0	1	1.5
105	0		diabete	1	70	1810	60.3333	36	0		0	0	1	0	0	0	1	0	1	0	79	160	30.8594	140	55	1.44	0.9	4	3	0	300	1	1	1	1	1	1	0	1	1.5	0	1	1.25	0	0	1.25	0	0	1.25
61	0		nic	4	100	1420	47.3333	36	0		0	0	0	0	0	0	1	0	0	0	73	170	25.2595	140	64	0.8	1.6	4	3	1	300	0	1	1	1	1	1	0	1	1.5	0	0	1.25	0	0	1.25	0	0	1.5
11	1	18	0	0	0	1436	47.8667	36	1		0	0	0	0	0	0	1	0	0	0	51	158	20.4294	140	70	1.36	1.7	4	3	0	350	0	0	1	1	1	1	0	0	1.5	0	0	1.5	0	0	1.75	1	0	1.75
12	0		nas	2	1	1039	34.6333	30	0		0	1	0	0	1	0	1	0	0	0	87	178	27.4587	140	70	1.06	1.3	4	3	0	300	0	1	1	1	1		1	0	1.5	0	0	1.25	0	1	1.25	0	1	1.25
99	0		diabete	1	40	781	26.0333	24	1		0	0	1	1	1	0	1	0	0	1	76	156	31.2295	135	55	1.2	2	4	3	1	300	0	0	1	1	1		0	0	1.5	0	0	1.25	0	0	1.5	0	0	1.5
101	1	50	0	0	0	2388	79.6	36	0		0	0	0	0	0	0	1	0	1	0	88	180	27.1605	160	75	0.7	1.1	4	3	1	300	0	0	1	1	1	1	0	0	1.5	0	0	1.5	0	0	1.75	0	1	1.75
25	0		reinunique		60	1087	36.2333	36	0		0	1	1	0	0	0	1	0	0	0	70	175	22.8571	150	70	1.1	1.6	4	3	1	350	0	1	1	1	1	1	0	1	1.5	0	1	1.5	0	1	1.5	0	1	1.5
128	0		0	0	3	1278	42.6	36	0		0	0	0	0	0	0	1	0	0	0	78.8	189	22.0599	145	80	0.8	1	4	3	0	250	0	0	1	1	1	1	0	0	1.5	0	0	1.25	0	0	1.5	0	0	1.5
53	0		nas	2	0	734	24.4667	24	1		0	0	1	0	1	0	0	0	1	1	50	158	20.0288	130	50	0.7	1.2	4	3	0	180	0	0	1	1	1		0	0	1.5	0	0	1.25	0	0	1.5	0	0	1.5
109	0		Nas	2	14	1347	44.9	36	0		0	1	0	0	0	0	0	0	0	0	73	176	23.5666	135	65	0.75	1.28	4	3	1	300	0	1	1	1	1	1	0	1	1.5	0	1	1.25	0	0	1.25	0	0	1.5
27	0		Diabete	1	30	1150	38.3333	36	0		0	1	1	0	1	0	1	0	1	1	62	172	20.9573	160	65	1	1.7	4	3	1	350	1	1	1	1	1	1	0	0	1.5	0	0	1.5	0	0	1.5	1	0	1.5
113	1	19	0	0	8	2264	75.4667	36	0		0	0	0	0	0	0	1	0	0	0	59	163	22.2063	120	60	1.4	2	4	3	1	300	1	1	1	1	1	1	0	1	1.5	0	0	1.25	0	1	1.5	1	1	1.25
28	0		0	0	30	739	24.6333	24	0	1	0	0	0	0	0	0	1	0	0	0	69	163	25.9701	145	78	1.2	2	4	3	0	300	0	1	1	1	1		0	1	1.5	0	1	1.25	0	1	1.25	1	1	1.5
117	0		0	0	24	1912	63.7333	36	1		0	0	0	0	0	0	0	0	1	0	58	160	22.6563	130	52	1.3	2.3	4	3	1	250	1	1	1	1	1	1	0	0	1.5	0	0	1.5	0	0	1.5	0	0	1.5
67	0		nas	2	120	751	25.0333	24	1		0	0	0	0	0	0	1	0	0	0	71	168	25.1559	170	60	1.5	1.7	4	3	1	300	1	1	1	1	1		0	1	1.5	0	0	1.25	0	0	1.25	0	0	1.25
125	0		diabete	1	40	2011	67.0333	36	0		0	0	1	0	0	0	1	0	0	0	67	160	26.1719	130	55	1.4	2	4	3	1	300	1	1	1	1	1	1	0	1	1.5	0	0	1.25	0	0	1.25	0	0	1.25
30	0		nas	2	12	1569	52.3	36	0		0	1	1	0	1	0	0	0	1	1	98	180	30.2469	120	50	0.5	0.9	4	3	0	250	1	1	1	1	1	1	0	0	1.5	0	0	1.25	0	0	1.5	0	0	1.5
29	0		nas	2	88	910	30.3333	30	0		0	0	0	0	0	0	1		0	1	67.7	167	24.2748	130	63	1.06	1.6	4	3	0	300	0	1	1	1	1		0	0	1.5	0	0	1.25	0	0	1.25	0	0	1.25
13	0		pkr	6	60	2492	83.0667	36	0		0	1	0	0	0	0	1	0	0	1	74	170	25.6055	122	68	1.1	1.8	4	3	1	340	0	1	1	1	1	1	0	1	1.5	0	1	1.25	0	0	1.25	0	0	1.5
129	1	12	nas	2	10	1422	47.4	36	0		0	0	1	0	0	0	1	0	1	0	71	165	26.079	120	50	1.1	1.9	4	3	1	280	0	1	1	1	1	1	0	0	1.5	0	0	1.25	0	0	1.5	0	0	1.5
131	0		0	0	77	1291	43.0333	36	0		0	0	1	0	0	0	1	0	0	0	75	173	25.0593	150	65	1	1.5	4	3	0	300	1	1	1	1	1	1	1	1	1.5	0	1	1.25	0	0	1.5	1	0	1.5
133	0		nic	4	3	2100	70	36	1		0	0	0	0	0	0	1	0	0	0	64	165	23.5078	140	71	1.1	1.5	4	3	1	300	0	0	1	1	1	1	0	0	1.5	0	0	1.5	0	0	1.5	0	0	1.5
134	0		diabete	1	12	2535	84.5	36	0		0	0	1	0	0	0	1	0	1	0	109	165	40.0367	130	50	1.4	1.22	4	3	1	300	1	1	1	1	1	1	1	1	1.5	0	1	1.25	1	0	1.25	1	0	1.5
34	0		Diabete	1	23	1374	45.8	36	0		0	0	1	0	0	1	1	0	1	1	79	160	30.8594	110	60	1	1.5	4	3	1	300	0	0	1	1	1	1	0	0	1.5	0	0	1.5	0	0	1.5	0	0	1.5
69	0		0	0	3	889	29.6333	24	1		0	0	0	0	0	0	1	0	0	0	71	165	26.079	130	74	0.9	1.7	4	3	1	300	0	0	1	1	1		0	0	1.5	1	0	1.5	1	0	1.5	1	0	1.5
8	0		nas	2	60	969	32.3	30	1		0	0	0	0	0	0	0	0	0	0	81	169	28.3604	130	65	1.06	2	4	3	0	300	1	1	1	1	1		0	0	1.5	0	0	1.5	0	0	1.5	0	0	1.5
54	0		gnc	3	120	798	26.6	24	0		1	0	1	0	0	0	1	0	0	0	83	162	31.6263	170	80	0.8	1.3	4	3	0	300	1	1	1	1	1		0	0	1.5	0	0	1.5	0	0	1.5	0	0	1.5
72	0		nas	2	23	768	25.6	24	1		0	0	0	0	0	0	1	0	1	1	55	158	22.0317	160	55	1.3	2.4	4	3	0	280	0	0	1	1	1		0	0	1.5	0	0	1.25	0	0	1.25	0	0	1.25
9	0		Diabete	1	12	1165	38.8333	36	0		0	0	1	1	0	0	1	0	0	0	60	160	23.4375	130	40	1.7	2.35	4	3	1	350	1	1	1	1	1	1	0	0	1.5	0	0	1.25	0	0	1.5	0	0	1.5
37	0		Diabete	1	72	743	24.7667	24	1		0	0	1	0	1	0	1	0	1	1	51.4	168	18.2115	95	50	1.4	1.6	4	3	0	250	0	0	1	1	1		0	0	1.5	0	0	1.25	0	0	1.25	0	0	1.25
18	1	24	nas	2	36	1575	52.5	36	0		0	0	0	0	0	0	1	0	1	0	52	154	21.9261	160	70	0.87	1.5	4	3	0	300	1	1	1	1	1	1	0	1	1.5	0	0	1.5	0	0	1.5	1	1	1.75
76	0		0	0	4	1715	57.1667	36	0		0	0	0	0	0	0	1	0	0	0	60	164	22.3081	160	64	1.3	1.9	4	3	0	300	1	1	1	1	1	1	0	1	1.5	1	1	1.25	1	1	1.5	1	1	1.5
38	0		nas	2	10	1079	35.9667	30	0		0	0	0	0	1	0	1	0	1	1	77	167	27.6095	100	50	0.4	0.4	4	3	0	250	0	0	1	1	1	1	0	1	1.5	0	1	1.25	0	1	1.25	0	1	1.25
78	0		Diabete	1	18	1219	40.6333	36	1		0	0	1	1	0	0	1	0	0	1	83	170	28.7197	160	50	0.8	1.3	4	3	1	300	0	1	1	1	1	1	1	0	1.5	0	0	1.25	0	0	1.25	0	0	1.5
19	0		0	0	24	931	31.0333	30	1		0	0	0	0	0	0	1	0	1	1	83	165	30.4867	150	60	1	1.7	4	3	0	300	0	1	1	1	1		0	0	1.5	0	0	1.25	0	0	1.5	0	0	1.5
20	1	30	gnc	3	48	1956	65.2	36	1		0	0	0	0	0	0	0	0	0	1	85	167	30.478	120	67	1	2.3	4	3	0	220	0	1	1	1	1	1	0	0	1.5	0	0	1.25	0	0	1.5	1	0	1.5
2	0		Diabete	1	36	1878	62.6	36	0		0	1	1	1	1	0	1	0	0	1	57	175	18.6122	150	65	1.6	1.6	4	3	0	350	0	1	1	1	1	1	1	0	1.5	0	0	1.25	0	0	1.25	0	0	1.25
82	0		nas	2	80	887	29.5667	24	0		0	0	0	0	0	0	1	0	0	1	60	162	22.8624	140	60	0.9	1.4	4	3	1	300	1	1	1	1	1		0	0	1.5	0	0	1.25	0	0	1.25	0	0	1.25
41	1	12	nas	2	27	1165	38.8333	36	0		0	1	1	1	1	0	1	0	0	1	79	169	27.6601	130	55	1.05	1.44	4	3	0	300	1	1	1	1	1	1	0	0	1.5	1	0	1.5	1	1	1.5	1	1	1.5
84	0		0	0	1	761	25.3667	24	0	1	0	0	0	0	0	0	1	0	1	0	69	168	24.4473	146	65	1	1.4	4	3	0	300	0	1	1	1	1		0	1	1.5	0	1	1.25	0	0	1.5	0	0	1.5
10	0		nas	2	0	1383	46.1	36	0	1	0	0	0	0	0	0	1	0	0	0	60.5	170	20.9343	130	75	1	1.6	4	3	0	300	0	1	1	1	1	1	0	0	1.5	1	0	1.25	1	0	1.25	1	0	1.25
86	1	35	GNC	3	80	2091	69.7	36	0		0	0	0	1	0	0	1	0	1	0	56	174	18.4965	110	71	0.8	1.6	4	3	1	300	0	0	1	1	1	1	0	0	1.5	1	0	1.5	1	1	1.5	1	1	1.75
21	0		0	0	50	1177	39.2333	36	0		0	0	0	0	0	1	1	0	1	0	61.5	157	24.9503	145	65	1.06	1.6	4	3	0	300	0	0	1	1	1	1	0	1	1.5	0	0	1.25	0	0	1.5	0	0	1.5
52	0		gnc	3	0	752	25.0667	24	1		0	0	0	0	0	0	1	0	1	1	105	176	33.8972	150	60	1	1	4	3	0	300	0	0	1	1	1		0	0	1.5	0	0	1.25	0	0	1.5	0	0	1.5
89	0		nas	2	30	1484	49.4667	36	0		0	0	0	0	1	0	1	0	1	1	55.5	181	16.9409	90	50	1.2	2	4	3	0	320	0	1	1	1	1	1	0	0	1.5	0	0	1.25	0	0	1.25	0	0	1.25
22	1	6	Diabete	1	0	1078	35.9333	30	0		0	0	1	0	0	0	1	0	1	0	95	176	30.6689	180	90	0.5	0.7	4	3	0	350	0	1	1	1	1		0	0	1.5	0	0	1.25	0	0	1.5	0	0	1.5
45	0		Diabete	1	4	926	30.8667	30	0		0	0	1	0	0	0	1	0	1	1	114.8	170	39.7232	120	65	1	1	4	3	0	300	0	0	1	1	1		0	1	1.5	0	1	1.5	0	1	1.25	0	1	1.5
92	0		NIC	4	62	1380	46	36	0		0	1	0	0	0	0	0	0	1	0	30	165	11.0193	120	55	0.6	1.8	4	3	0	220	0	0	1	1	1	1	0	0	1.5	0	0	1.25	0	0	1.25	0	0	1.5
46	0		nic	4	100	1170	39	36	0		0	0	0	0	0	0	1	0	0	1	49	152	21.2084	155	45	1.13	1.8	4	3	0	250	0	0	1	1	1	1	1	0	1.5	0	0	1.25	0	0	1.25	0	0	1.25
106	0		NAS	2	4	738	24.6	24	1		0	0	0	0	0	1	1	0	1	1	58	170	20.0692	120	40	1.2	1.3	4	3	0	300	1	1	1	1	1		0	1	1.5	0	0	1.25	0	0	1.25	0	0	1.5
132	0		0	0	30	781	26.0333	24	0		0	0	0	0	0	0	1	0	0	1	67	164	24.9108	150	75	1.3	1.45	5	3	0	300	1	0	1	1	1		1	0	1.5	0	0	1.25	0	0	1.5	0	0	1.5
73	0		Diabete	1	40	743	24.7667	24	1		0	0	1	1	1	0	1	0	0	1	65	149	29.278	160	65	1.2	2.3	5	3	1	300	0	1	1	1	1		0	0	1.5	0	0	1.5	0	0	1.5	0	0	1.5
77	0		0	0	22	1373	45.7667	36	0		0	1	0	0	0	0	1	0	0	1	82.6	169	28.9206	130	65	1	1.3	5	3	0	300	0	1	1	1	1	1	0	0	1.5	0	0	1.25	0	0	1.5	0	0	1.5
85	1	40	gNC	3	89	1495	49.8333	36	0		0	0	0	0	0	0	1	1	0	0	44	166	15.9675	135	65	1.6	3	5	3	0	230	0	0	1	1	1	1	1	1	1.5	0	1	1.5	0	0	1.75	1	1	1.75
44	1	35	PKR	6	75	1906	63.5333	36	0		0	0	1	0	0	0	1	0	1	0	67	176	21.6296	130	80	1	1	5	3	0	300	1	1	1	1	1	1	0	1	1.5	0	0	1.5	0	1	1.75	1	1	1.75
88	0		Diabete	1	29	1081	36.0333	36	1		0	0	1	1	0	1	1	0	1	1	64	155	26.6389	160	60	1.2	2.8	5	3	0	250	1	0	1	1	1	1	1	0	1.5	0	0	1.5	0	0	1.5	0	0	1.5
90	1	5	nas	2	13	1620	54	36	0		0	0	0	0	1	0	1	0	0	1	87	172	29.4078	140	70	1.2	1.7	5	3	0	300	0	1	1	1	1	1	0	0	1.5	1	0	1.5	1	0	1.5	1	1	1.75
91	0		0	0	12	2263	75.4333	36	0		1	0	0	0	0	0	0	0	0	0	47	155	19.563	150	40	1.15	2.4	5	3	0	250	1	0	1	1	1	1	1	1	1.5	0	1	1.25	0	1	1.25	0	1	1.25
93	0		diabete	1	24	1353	45.1	36	0		0	0	1	0	0	0	1	0	1	1	86	172	29.0698	145	65	0.86	1.2	5	3	0	300	0	1	1	1	1	1	1	1	1.5	0	1	1.25	1	0	1.25	1	0	1.5
47	0		gnc	3	72	1899	63.3	36	1		0	0	0	0	0	0	1	0	0	0	55	170	19.0311	170	90	1.3	2.2	5	3	0	300	0	1	1	1	1	1	1	1	1.5	0	1	1.25	0	0	1.5	0	0	1.5
95	0		gnc	3	0	1743	58.1	36	1		0	1	0	0	0	0	1	0	1	1	72	162	27.4348	180	80	1	1.8	5	3	0	300	0	0	1	1	1	1	0	0	1.5	0	0	1.25	0	0	1.5	0	0	1.5
104	0		NAS	2	30	2237	74.5667	36	0		0	0	0	0	0	0	1	0	0	0	60	154	25.2994	130	60	1.4	1.9	5	3	0	260	1	1	1	1	1	1	1	1	1.5	0	1	1.25	0	0	1.5	0	0	1.5
26	1	16	gnc	3	0	1842	61.4	36	0		0	0	0	0	0	0	1	0	0	0	112	175	36.5714	145	70	1.5	1.8	5	3	1	420	1	0	1	1	1	1	0	0	1.5	0	0	1.5	1	1	1.75	1	1	1.75
118	1	28	PKR	6	9	1827	60.9	36	0		0	0	0	0	0	0	1	0	0	0	54.4	156	22.3537	140	80	1.23	1.8	5	3	0	250	1	1	1	1	1	1	1	0	1.5	0	0	1.5	0	0	1.5	0	1	1.5
122	0		NIC	4	72	2068	68.9333	36	0		0	0	0	0	1	0	0	0	0	0	90	175	29.3878	110	65	0.9	0.9	5	3	0	300	1	1	1	1	1	1	0	0	1.5	0	0	1.25	0	0	1.5	0	0	1.5
123	1	32	gnc	3	12	2013	67.1	36	0	1	0	0	0	0	0	0	1	0	0	0	75	169	26.2596	160	100	1.3	2	5	3	0	300	0	0	1	1	1	1	1	1	1.5	0	1	1.5	0	1	1.5	1	1	1.5
3	0		NIC	4	6	2060	68.6667	36	0	1	0	0	0	0	0	0	1	0	0	0	81	179	25.2801	170	95	1.4	1.9	5	3	1	300	0	0	1	1	1	1	1	0	1.5	1	0	1.5	1	0	1.5	1	0	1.5
126	0		diabete	1	40	1074	35.8	30	1		0	0	1	0	0	0	1	0	1	1	60	170	20.7612	160	52	1.1	1.8	5	3	0	300	1	1	1	1	1		0	0	1.5	0	0	1.25	0	0	1.25	0	0	1.25
127	0		GNC	3	23	1794	59.8	36	0		0	0	0	1	0	1	1	1	0	0	42	155	17.4818	160	80	1.75	2.5	5	3	0	300	1	1	1	1	1	1	0	1	1.5	0	0	1.5	0	1	1.25	0	1	1.25
4	0		nic	4	0	2610	87	36	0		0	0	0	0	0	0	0	0	0	0	40	125	25.6	100	50	2	3.7	6	3	0	280	0	1	1	1	1	1	1	1	1.5	1	1	1.5	1	1	1.5	1	1	1.5
130	0		diabete	1	1	870	29	24	1		0	0	1	1	0	0	1	0	1	1	128	162	48.7731	170	70	1.1	1.6	6	3	0	280	0	0	1	1	1		0	0	1.5	0	0	1.25	0	0	1.25	0	0	1.5
68	0		Diabete	1	45	885	29.5	24	1		0	1	1	0	0	0	1	0	0	1	73	168	25.8645	100	60	0.9	2	6	3	0	250	0	0	1	1	1		1	1	1.5	0	1	1.25	0	1	1.25	0	1	1.25
79	0		Diabete	1	20	1270	42.3333	36	0		0	0	1	0	0	0	0	0	0	0	96.5	172	32.619	150	40	0.8	1.75	6	3	0	300	0	1	1	1	1	1	0	1	1.5	0	0	1.25	0	0	1.25	0	0	1.25
40	0			7	1	1907	63.5667	36	0	1	0	1	0	0	0	0	0	0	0	0	73	172	24.6755	170	90	0.84	1.55	6	3	0	220	0	0	1	1	1	1	0	0	1.5	0	0	1.5	0	0	1.5	0	0	1.5
97	0		diabete	1	18	1521	50.7	36	0		0	0	1	0	1	0	1	0	1	1	111.5	155	46.41	130	50	1.5	1.5	6	2	1	300	1	1	1	1	1	1	0	0	1.5	0	0	1.25	0	0	1.5	0	0	1.5
107	1	6	PKR	6	1	2144	71.4667	36	0		0	0	0	0	0	1	0	0	0	0	58	173	19.3792	115	60	1.1	1.9	6	3	0	250	0	0	1	1	1	1	0	1	1.5	0	1	1.25	0	0	1.75	0	1	1.75
59	0		Diabete	1	24	746	24.8667	24	0	1	0	0	1	0	0	0	1	0	0	1	64	150	28.4444	120	45	1.2	2.5	6	3	0	220	0	1	1	1	1		1	1	1.5	0	1	1.25	0	0	1.25	0	0	1.5
119	1	12	PKR	6	120	1264	42.1333	36	0		0	0	0	0	1	0	1	0	0	1	72	169	25.2092	145	50	1.5	2	6	3	0	300	0	1	1	1	1	1	0	0	1.5	1	0	1.5	1	1	1.75	1	1	1.75
17	1	40	nas	2	48	2312	77.0667	36	0		0	0	0	0	0	0	1	0	0	1	84	176	27.1178	150	60	1.4	2	7	3	0	220	1	0	1	1	1	1	1	1	1.5	1	0	1.5	0	0	1.5	0	0	1.5
70	0		pkr	6	22	826	27.5333	24	0	1	0	0	0	0	0	0	1	0	0	0	89	180	27.4691	140	80	1.5	2.1	7	3	0	220	0	1	1	1	1		0	1	1.5	0	1	1.25	0	1	1.25	1	1	1.5
74	1	40	Diabete	1	12	2402	80.0667	36	0		0	0	1	0	1	0	1	0	0	1	115	172	38.8724	140	60	1.2	2	7	3	0	250	0	1	1	1	1	1	1	0	1.5	1	0	1.5	1	1	1.5	1	1	1.75
5	0		pkr	6	24	2552	85.0667	36	0		0	0	0	0	0	0	1	0	0	0	74	165	27.1809	120	70	1.3	2.3	7	3	0	220	0	0	1	1	1	1	1	0	1.5	0	0	1.25	0	0	1.25	0	0	1.25
48	0		Diabete	1	0	1119	37.3	36	0		0	0	1	0	0	0	1	0	0	0	92	160	35.9375	160	90	1	1	7	3	0	300	0	0	1	1	1	1	0	0	1.5	0	0	1.25	0	0	1.25	0	0	1.25
51	0		Diabete	1	15	1053	35.1	30	0		0	0	1	0	0	0	1	0	0	0	118	179	36.8278	170	80	1	1.8	7	3	0	250	0	1	1	1	1		0	0	1.5	0	0	1.5	0	0	1.5	1	0	1.5
63	1	28	pkr	6	0	1300	43.3333	36	0	1	0	1	0	0	0	0	1	0	0	0	50	156	20.5457	130	70	1.9	4	7	3	0	250	0	0	1	1	1	1	1	0	1.5	0	0	1.5	0	0	1.5	0	0	1.5
66	0		gnc	3	24	914	30.4667	30	0	1	0	0	0	0	0	0	1	0	0	0	95	178	29.9836	175	60	1	2.9	8	3	0	250	1	1	1	1	1		0	1	1.5	0	1	1.25	0	1	1.25	0	1	1.25
71	0		GNC	3	72	2079	69.3	36	0		0	0	0	0	0	0	1	0	0	0	56	174	18.4965	110	70	1.3	4	8	3	0	220	1	1	1	1	1	1	0	1	1.5	0	1	1.25	0	0	1.5	0	0	1.5
80	0		Diabete	1	1	732	24.4	24	0	1	0	1	1	0	0	0	0	0	0	0	70	168	24.8016	140	75	1.6	2.1	8	3	0	220	0	0	1	1	1		0	0	1.5	0	0	1.25	0	0	1.5	0	0	1.5
87	1	14	GNC	3	2	812	27.0667	24	0	1	0	0	0	0	0	0	1	0	0	0	98	183	29.2633	150	60	1.7	1.7	8	3	0	250	1	0	1	1	1		1	1	1.5	0	1	1.25	0	1	1.5	1	1	1.5
98	0		diabete	1	72	759	25.3	24	0	1	0	0	1	0	0	0	1	0	0	0	74	170	25.6055	120	60	1.1	2.3	8	3	0	300	0	1	1	1	1		0	1	1.5	0	1	1.25	0	1	1.25	0	1	1.25
110	0		diabete	1	3	765	25.5	24	1		0	0	1	0	0	1	1	0	0	0	91	168	32.2421	160	60	0.7	2.1	8	3	0	300	1	0	1	1	1		1	1	1.5	1	1	1.25	1	1	1.25	1	1	1.5
115	0		diabete	1	8	761	25.3667	24	0	1	0	0	1	0	1	0	1	0	1	0	75	178	23.6713	160	80	1	2.7	8	3	0	250	1	0	1	1	1		0	0	1.5	1	0	1.25	1	0	1.25	1	0	1.25
[truncated: 19 more columns]
