# Supplementary material for: Severe secondary hyperparathyroidism in patients on haemodialysis is associated with a high initial serum parathyroid hormone and beta-CrossLaps level: Results from an incident cohort
Source: PLoS One. 2018 Jun 18;13(6):e0199140. doi: 10.1371/journal.pone.0199140 (PMC6005469; doi:10.1371/journal.pone.0199140)
Supplement: S2 Database — (XLS) [file pone.0199140.s002.xls]

## Sheet: Sheet1
Patient__	HPT	PTH_0	PTH_1	PTH_3	PTH_6	PTH_12	PTH_18	PTH_24	PTH_30	PTH_36	HPT	Ca_0	Ca_1	Ca_3	Ca_6	Ca_12	Ca_18	Ca_24	Ca_30	Ca_36	Ph_0	Ph_1	Ph_3	Ph_6	Ph_12	Ph_18	Ph_24	Ph_30	ph_36	b_ALP_0	b_ALP_1	b_alp_6	b_alp_12	b_alp_18	b_alp_24	b_alp_30	b_alp_36	CTX_0	CTX_6	CTX_12	CTX_18	CTX_24	CTX_30	CTX_36
1	0	171	138	32	73	31	74	89			0	2	2.2	2.4	2.2	2.13	2	2.1			2.5	2	1.5	1.3	1.7	1.9	1.7			14.2222	13.5111	10.6667	10.9556	8.87778	10.3			0.47	0.4	0.33	0.28	0.3
2	0	219	164	42	189	278	230	281	269	251	0	1.8	2	2	2.1	2.2	2	1.9	2.2	2.1	2	1.7	1.2	1.6	2	1.5	1.3	1.2	1.2	26.6667	19.5556	18.1333	10.5778	12.6556	15.1111	11.7111	13.4111	2	2	2.3	2.2	1.1	1	1.8
3	0	739	299	431	435	350	344	360			0	2	2.22	2.2	2.3	2.26	2.3	2.3			2.6	2	1.6	1.3	1.6	1.7	1.5			28.4444	26.6667	25.4222	17.9444	13.9778	16.0556	14.1667	17	1.7	2.5	3.3	3.6	3.8
4	0	360	113	289	511	639	582	542	361		0	2	1.9	2.3	2.5	2.3	2.4	2.2	2.22	2.3	2.3	2	1.7	1.3	1.5	1.1	1	0.8	0.9	35.5556	40.8889	16.8889	20.7778	28.3333	37.7778	36.0778	28.3333	6	2.8	1.5	3.5	1.3	1.4	3.5
5	0	136	51	186	213	254	244	405	286	200	0	2.16	2.1	2.2	2.3	2.25	2.35	2.33	2.15	2.2	1.9	1.6	1.3	1.8	2	1.7	2	1.7	1.6	19.5556	17.7778	24	21.7222	23.6111	18.8889	18.1333	14.3556	1	1	1.4	0.8	2	1	0.9
6	0	169	213	179	240	302	287	325			0	2.26	2	1.9	2	2.1	2	1.9			1.6	1.2	1	1.7	2	1.7	1.5	1.4		20.9778	13.3333	11.5556	11.3333	10.3889	9.63333	11.3333		0.4	0.6	0.66	0.3	0.9
7	0	128	204	317	203	197	200	187	245	267	0	2.21	2.3	2.4	2.25	2.4	2.45	2.43	2.41	2.39	1.3	1.4	2	1.5	1.6	1.7	1.5	1.7	1.3	14.2222	14.4	11.7333	12.2778	11.3333	13.3	15.3		1.6	2.9	1.4	2	2
8	0	264	170	244	272	470	332	532	234		0	2.11	2.35	2.41	2.4	2.35	2.35	2.4	2.4		1.3	1.1	1.6	1.8	1.2	1.3	1.4	1.5		8	7.64444	9.06667	9.63333	10.3889	7.55556	9.44444		0.8	1	0.6	1.2	0.6	1
9	0	490	387	37	266	233	300	250	200	260	0	2.2	2.4	2.6	2.2	2.26	2.15	2.2	2.25	2.3	1.6	1.3	2	1.9	1.6	1.4	1.2	0.9	0.8	7.46667	9.06667	7.82222	12.4667	14.3556	16.8111	13.6	9.44444	1.4	2.3	2.1	1.8	2.8	3.8	2
10	0	289	368	367	448	406	340	424	350	495	0	1.67	1.7	1.9	2	1.9	2.1	2	2		2.1	1.4	0.9	1.5	1.2	2	2	1.6		14.2222	16	14.4	13.9778	10.3889	10.9556			2.2	2.4	2	1.9	2.1
11	1	453	190	49	201	336	479	557	600	1000	1	2.4	2.34	2.1	2.26	2.45	2.45	2.5			4.5	2.3	1.6	2	2.2	1.8	1.9			15.2889	16.5333	20.4444	23.9889	11.9	19.0778	22.8556	23.4222	3	3.8	2.6	3	1.5	2.3	3
12	0	38	70	201	187	247	255	312	388		0	2.8	2.6	2.3	2.4	2.34	2.25	2.3	2.35		2	1.6	2	1.7	1.5	1.6	1.7	1.5		12.2667	13.1556	16.1778	17.3778	14.3556	18.1333	18.8889		0.42	0.8	1.6	1.15	1.2	0.8
13	0	263	172	211	252	305	324	236	375	395	0	2.02	2.1	2.15	2.2	2.3	2.2	2.1	2	1.98	1.6	1.4	2	1.8	2	1.9	1.7	1.8	1.8	8	9.77778	11.7333	10.3889	8.5	11.3333	13.9778	8.5	0.2	0.6	1	0.7	0.8	1.6	1.2
14	0	603	462	343	143	161	221	315	403	531	0	1.42	1.9	2	2.3	2.22	2.3	2.32	2.25	2.2	2.4	1.9	1.3	1.4	1	1	1.22	1.3	1.23	11.2	9.77778	12.8	13.2222	12.0889	14.1667	10.3889	15.1111	2.4	1.3	0.7	0.8	2	1.8	1.6
15	0	277	233	126	202	422	336	327	422	391	0	1.94	2	2.2	2.22	2.29	2.15	2.2	2.25		2.1	1	0.9	1	1.3	1.3	1.5	1.4		22.2222	14.4	14.2222	18.8889	17	16.8111	15.1111	17	0.9	0.86	1	1	1.1	1.4	0.8
16	0	199	102	288	294	409	499	438			0	2.5	2.3	2.2	2.3	2.2	2.1	2.1			1.4	1	2	1.7	1.3	1	1.2	1		22.7556	24.8889	25.0667	31.3556	28.3333	22.6667	20.7778		0.7	0.7	1.6	1	1.1
17	1	103	117	91	152	193	273	354	417	523	1	2.23	2.3	2.4	2.22	2.25	2.2	2	2.13	2.15	1.6	1.3	2	1.9	1.7	1.8	1.5	1.3	1.6	24	21.6889	23.6444	20.7778	18.8889	22.6667	24.5556	23.0444	2.4	1.7	1.3	2	1.7	1.6	1
18	1	503	476	291	511	600	465	432			1	2.17	2.2	2.3	2.5	2.45	2.45	2.4	2.35	2.5	1.1	1.6	1.8	1.5	1.6	1.5	1.4	1.6	1.7	12.9778	12.4444	17.7778	17	17.1889	15.1111	13.4111	15.4889	1.3	2.7	2.5	2	1.3	1.4	1.9
19	0	389	224	295	445	290	360	454	430		0	2.33	2.2	2.13	2.3	2.4	2.5	2.2	2.4		1.5	1.1	1.8	1.2	1	1.5	1.2	1.3		22.5778	18.3111	17.7778	17	20.7778	22.6667	16.8111		2	2.2	1.6	1.8	2	1.4
20	1	214	246	286	330	350	289	400	387	290	1	2.4	2.5	2.55	2.45	2.55	2.57	2.4			1.9	1	1.3	1.6	1.5	1.7	1.5			9.95556	11.0222	12.4444	13.2222	8.68889	8.5	8.87778	11.3333	0.6	1.4	1.5	0.7	1.2	1.1	0.9
21	0	602	373	242	490	389	530	400	450		0	2.26	2	2.1	2.2	2.32	2.4	2.3	2.35	2.32	1.37	1.3	1.18	1.5	1.6	1.4	1.2	1.2	1.5	17.7778	15.4667	9.77778	18.3222	13.4111	13.0333	16.0556	9.82222	1.9	2	2.24	1.8	1.6	2	2.3
22	1	27	53	102	86	113	185	208	186		1	1.97	2	2.1	2.2	2.1	2.15	2.22	2.32		1.7	1.4	2	2	2.2	2.4	2	2.5		8.88889	8.35556	7.82222	9.44444	8.12222	9.44444	9.82222		1.3	1.3	1.5	1.22	1.7	2.2
23	0	70	41	122	153	189	221	233			0	2.1	2.2	2.4	2.3	2.25	2.2	2.4			1.5	1.2	0.9	2	1.8	2	2.2			21.1556	14.2222	9.24444	9.63333	10.2	11.9			1.4	1.3	1	1	1.2
24	0	62	103	91	121	197	167	228	300	276	0	2.03	2.14	2.26	2.1	2.2	2.16	2.18	2	2.1	1.7	1.9	2	1.8	1.5	1.6	1.5	1.4	1.6	12.0889	11.3778	14.5778	15.6778	18.8889	19.8333	17	20.7778	0.6	3	2.8	2.8	0.8	2	1.7
25	0	286	197	78	152	222	300	232	289	208	0	1.93	2	2.1	2.2	2.3	2.2	2.22	2.3	2.25	2.82	1.4	2	1.6	2	2	1.4	1.6	1.8	17.6	16	17.7778	15.4889	17	19.0778	16.6222	24.3667	1.2	2.4	1.9	2.5	2.8	3	2.7
26	1	724	523	349	523	723	900	5	5	19	1	2.1	2.19	2.27	2.4	2.5	2.6	2	1.8	1.9	4.2	1.7	2.5	2.2	3	2.7	1	1.3	1.6	9.95556	8.88889	24.1778	33.2444	42	37	25	22	9	6	8	7	4	3
27	0	330	266	238	345	433	400	350	280	300	0	1.67	1.8	1.9	2	1.9	1.8	1.9	1.8	1.9	2.4	1.5	0.8	1	2	2.5	2	1.8	1.7	16	13.1556	15.8222	13.2222	11.7111	10.3889	11.1444	9.44444	0.89	1.42	0.62	0.56	0.5	0.35	0.7
28	0	43	17	83	124	167	170	200			0	2.35	2.22	2.17	2.42	2.32	2.3	2.26			2.07	1.7	1	1.8	1.7	2	1.7	1.6		7.64444	9.24444	11.5556	14.7333	17	15.4889	14.3556		0.5	2.2	2.2	2	1.8
29	0	161	145	128	168	196	202	235	251		0	2	2.2	2.28	2.1	2.2	2.22	2.21			2.1	1.5	1	1.5	1	0.9	1			16.1778	21.3333	21.3333	28.3333	23.9889	24.5556	18.8889		1.45	1.24	1.37	2.2	1.8	1.4
30	0	25	17	149	200	226	256	233	239		0	2.06	2	2.1	2.15	2.2	2.1	2.2	2.15	2.2	1.8	0.9	1	1.5	1.9	1.8	1.5	1.5	1.7	10.6667	12.9778	12.6222	18.8889	17.9444	15.1111	12.8444	17.3778	0.4	1.8	1.5	1.4	1.2	0.8	0.8
31	0	177	113	88	129	148	120	200	205	190	0	1.8	1.9	2	2.1	2.1	2	2.05	2.2	2.15	1.9	1.5	1.7	1.7	1.6	1.6	1.7	1.6	1.7	17.7778	16.3556	11.3778	11.3333	10.3889	11.5222	11.3333	9.44444	0.8	0.8	0.5	0.9	0.5	0.45	0.5
32	0	68	26	51	89	45	78	122	155	114	0	2.15	2.2	2.25	2.3	2.4	2.3	2.22	2.1	2.2	1.4	1	0.8	1	1.3	1.2	1.3	1.1	1.4	12.4444	14.2222	17.7778	17	18.8889	16.8111	14.5444	18.8889	0.34	0.5	0.6	1	0.87	0.8	0.7
33	0	182	218	250	325	330	345	330	300		0	2.01	2.15	2.2	2.1	1.98	2	1.86	2		1.8	1.1	1.7	1.6	1.45	1.4	1.5	1.65		17.2444	27.5556	44.8	47.2222	35.8889	49.4889	34	30.4111	1.2	2.7	2.9	3	2.6	2.8	2.15
34	0	119	61	54	98	105	188	255	290	263	0	2.1	2.1	2.2	2.2	2.15	2.22	2.2	2.2	2.1	2	1.5	0.7	1.8	1.9	1.6	1.7	1.4	1	25.6	33.2444	21.3333	32.1111	29.4667	26.6333	24.5556	22.6667	1.5	2	1.23	1.3	1.2	1.4	0.8
35	0	234	155	144	192	155	167	184	165	155	0	2.04	2.18	2.2	2.06	2.1	2.15	2.06			1.5	0.9	1.2	1.8	2	1.8	1.7	1.4		14.2222	14.4	19.5556	24.5556	37.7778	56.6667			0.8	1.1	1	0.9	1.5	1
36	0	231	71	231	331	190	132	101	80		0	1.87	1.9	2	1.9	2	1.9	2	2.2		1.6	1.2	0.9	1	1.3	1.7	2	1.8		59.2	62.2222	17.7778	25.5	17	17	17		1.2	2	1	1.6	1.8	1.5
37	0	35	58	110	124	170	227	170			0	2.38	2.2	2.04	1.97	2.1	2	1.9			1.9	1.4	1.7	1.6	1.2	1	1.8			15.8222	10.6667	11.5556	13.2222	15.3	14.1667			1.2	2	1.7	1.4	1.3
38	0	329	64	163	157	221	271	316	317		0	2.1	2.14	2.22	2.3	2.22	2.25	2.22	2.25		1.8	1.4	1.6	1.3	1.4	1.2	1.3	1		13.6889	9.77778	11.7333	10.3889	12.6556	13.2222	11.3333		0.6	0.7	1.58	1.25	2	1.8
39	0	257	181	111	242	132	198	250	292	244	0	2	2.15	2.1	2.2	2.1	2	2	2.05		2.1	1	0.8	1	1.1	1	1.2	1.2		10.1333	9.6	16	17	18.8889	19.8333	16.2444	22.2889	0.7	1.2	1	1.7	1.7	1.3	1.2
40	0	173	106	35	156	210	251	335	310	245	0	2.1	2.2	2.3	2.4	2.2	2.22	2.15	2.25	2.32	1.6	1.2	0.8	1.3	1	1.1	1.2	1.1	1.2	13.5111	11.5556	9.77778	14.5444	15.1111	11.5222	10.7667	16.8111	1.5	1.2	1.17	1	1.6	1.7	1
41	1	389	267	521	716	554	838	1056	1157		1	2.51	2.4	2.3	2.5	2.2	2	2.2			1.75	1.6	1.2	1.5	1.4	1.3	1.2			12.6222	14.9333	15.2889	17	13.2222	10.3889	10.5778	12.6556	2.5	3.4	1.76	1	0.8	1	1
42	0	237	111	40	120	90	116	137	200	327	0	1.87	2	2.1	2.2	2.35	2.33	2.22	2.25		1.7	1	0.8	1	1.3	1.4	1	0.8		14.2222	14.4	17.7778	20.7778	26.4444	32.1111			2.4	1.2	1.7	2.2	1.3	2.2
43	0	276	245	149	236	150	150	145	125	178	0	1.8	2	2	1.9	2	2	2.1	2.1	2.06	2.5	1.7	2	2	1.8	1.6	1.7	2.2	1.9	15.6444	16.8889	12.4444	10.5778	10.7667	11.7111	10.5778	12.2778	1.8	1	0.7	1.2	1.2	1.5	1.8
44	1	1000	710	232	319	428	550	590	717	776	1	1.57	1.7	2	2	2.1	2	2.16	2.1	1.9	2.8	2.2	1.8	1.7	2	2	1.9	2	1.9	26.6667	23.1111	15.4667	12.2778	14.7333	17	16.4333	18.8889	1.5	1.4	1	1.5	1.5	1.7	2.4
45	0	279	127	35	108	137	164	200	245		0	1.65	1.74	2.2	2.3	2	2.2	2.25	2.3		2.33	1.6	1.9	2.2	1.5	1.8	1.9	2		11.0222	9.24444	9.42222	8.68889	10.3889	11.3333	10.3889		1.6	1.1	0.87	1.15	1.66	1.33
46	0	100	114	54	136	145	188	131	245		0	2.2	2.24	2.25	2.25	2.22	2.25	2.2	2.1	2	1.2	0.8	1.5	1	0.9	1.5	1.3	1.2	0.8	14.5778	12.4444	16	17	12.2778	21.5333	24.5556	19.0778	0.9	1.2	0.8	1	1.8	2	1.3
47	0	174	129	107	208	309	255	289	232	313	0	2.1	2.13	2.2	2.22	2.14	2	2.2	2.26	2.1	3	2.4	1.5	1	1.2	1	1.6	2	2.2	16	19.5556	16.8889	14.1667	9.63333	16.2444	12.4667	14.5444	3.6	1.6	1.7	2.3	1.4	2	2
48	0	66	74	110	160	187	267	274	214		0	2.36	2.4	2.5	2.34	2.3	2.25	2	2.27		1.5	1	1.8	1.3	1	1.1	1.5	1.6		11.5556	9.95556	17.7778	16.8111	18.8889	14.3556			1.4	0.7	0.6	0.5	0.9
49	0	214	167	126	214	175	226	169			0	2.19	2.1	2.2	2	2.3	2.34	2.5			3.14	2.8	1.7	1.5	2	1.8	2			12.2667	9.42222	9.24444	10.3889	15.1111	14.5444	14.1667		1.2	1.5	0.9	1.7	1
50	0	1098	918	411	302	518	436	600			0	1.5	1.7	2	2.1	2.2	2.4	2.45			2.8	1.5	2	1.7	2.3	2.5	2.2			20.6222	39.6444	16	15.1111	29.6556	37.7778			1.6	2.8	0.7	1.34	1.2
51	0	229	361	179	326	359	411	574	480		0	2.29	2.3	2.25	2.3	2.2	2.22	2.34	2.3		1.71	1.45	2	2.6	1.6	1.8	2	2.2		4.44444	4.62222	4.8	6.04444	6.8	7.93333	6.23333		0.5	0.6	0.6	1	0.9	1.5
52	0	155	282	133	165	190	164	179			0	1.76	1.9	2	1.8	1.9	2	2			0.7	1	1	0.9	1.3	1.7	1			19.2	15.6444	14.5778	13.4111	24.3667	25.3111			0.7	1.3	1	1.3	1
53	0	101	90	62	91	122	128	152			0	2.2	2.3	2.4	2.45	2.38	2.22	2.4			1.1	0.9	1.2	1.3	1.7	1.3	1.4			35.5556	38.2222	25.6	29.6556	24.5556	26.2			0.3	0.43	0.7	1	0.8
54	0	14	24	21	16	20	29	38			0	2	2.15	2.1	2.15	2.2	2.3	2.25			1.8	1.8	2	2.1	1.8	2	1.8			19.5556	18.4889	21.5111	17.1889	19.6444	17			0.8	0.8	1	1	1
55	0	196	82	25	117	191	274	290	365	467	0	2.31	2.4	2.34	2.28	2.3	2.3	2.35	2.4		0.8	1	1.2	1.5	1.4	1.3	1.4	1.2	1.3	13.8667	15.1111	23.1111	23.4222	22.8556	26.4444	21.1556	18.8889	0.3	1.3	1.9	1.8	0.8	1.1	0.9
56	0	875	782	316	562	244	326	675	447		0	1.74	1.8	1.9	2	1.9	2	1.9	1.86		1.7	1.2	0.9	1.6	0.7	0.7	1.1	1.3		18.1333	22.2222	17.7778	16.2444	14.7333	12.2778	14.5444		1.7	1.5	1.4	1.3	2	2
57	0	312	279	145	217	225	311	295	338	300	0	1.52	1.7	2	2.1	2	2	2.1	2.1		2.7	2	1	1.5	1.4	1.5	1	1.4		21.3333	19.5556	11.0222	14.3556	16.8111	17.1889	18.8889	22.2889	1.5	1.2	1.5	1	1.5	1.1
58	0	84	200	201	132	90	119	90	78		0	2.03	2.1	2.17	2.2	2.25	2.2	2.22	2.3		1.2	1.6	1.7	1.3	1.8	1.5	1	1.4		7.11111	8.88889	9.42222	9.44444	10.5778	10.3889	12.2778	18.8889	0.43	1.2	1.3	2	1	1	2.5
59	0	212	170	21	147	212	275	286			0	2.32		2.32	2.26	2.43	2.23	2.35			1.2	0.8	1.2	1.4	1.1	1.3	1.5			19.5556	17.7778	15.4667	20.7778	21	24.2			2.2	1.25	0.88	1.7	1.1
60	0	590	488	246	348	325	443	401	409		0	2	2.1	2.25	2.5	2.5	2.5	2.6			2.44	1.7	1.2	1.6	1.5	1.7	1.4	1.6		14.4	15.1111	11.3778	13.2222	14.7333	13.6			1.45	0.8	1.1	1.3	1.2
61	0	225	68	199	248	223	303	180			0	2.08	2.14	2.2	2.15	2.2	2.06	2.16	2.15		1.7	0.8	1.4	1.5	1.5	1.4	1.5	1.4		12.4444	11.9111	14.2222	15.1111	14.7333	12.8444	14.3556	17	1.3	1.46	2	2.6	2.8	2	1.7
62	1	317	295	366	458	466	550	789	345		1	2.3	2.26	2.5	2.4	2.3	2.25	2.3	2.22		2.3	1.6	1	1.8	2	2.2	2.5	1.7		16	19.5556	13.5111	16.4333	18.8889	14.9222	17.2		0.6	1.4	1.22	0.9	1	1
63	1	263	118	124	240	272	539	614	441	500	1	2.4	2.3	2.4	2.3	2.4	2.45	2.5	2.45	2.4	1.9	1.2	1.8	1.5	1.6	1.5	1.4	1.5	1.2	16	13.1556	17.7778	27.3889	28.3333	17			1.1	1	2.4	3.2	3
64	0	85	74	56	125	136	175	216	145	178	0	2.13	2.12	2.2	2.18	2.2	2.1	2	2.1	2.05	1.2	1	1.4	1.5	1.3	1.2	1	0.9	0.8	17.7778	18.4889	23.4667	22.6667	17.3778	17	31.5444	23.0444	1.2	1.1	1.44	1.7	1.1	0.9	1.2
65	0	209	260	437	354	358	429	335	238		0	2.26	2.3	2.2	2.3	2.2	2.25	2.3	2.28		1.2	1	0.9	1.2	1.2	1	0.9			19.5556	17.4222	17.7778	16.6222	16.4333	18.8889			2	1.6	2.8	1.6	2.4	2
66	0	136	88	64	110	239	346	290	267		0	2.09	2.43	2.15	2.4	2.32	2.26	2.3	2.22		1.9	1.4	1	1.7	1.4	1.7	1.6	1.5		20.8	20.4444	12.0889	17	16.2444	15.1111	14.5444		0.5	0.4	2.2	2.2	1	1.4
67	0	115	123	36	181	213	246	236			0	2.28	2.4	2.5	2.3	2.35	2.23	2.4			2.5	2	1.6	2	2.2	2.1	2			8.88889	8	10.6667	9.06667	11.9	11.3333			0.4	1.8	2	2.3	1.8
68	0	169	104	51	81	203	143	114			0	2.6	2.3	1.8	2.1	2.2	2.3	2.1			1.8	0.9	1.2	1	1.4	2	1.8			13.3333	11.5556	14.2222	10.3889	14.1667	10.3889			0.7	1.8	2	2.5	1.6
69	0	374	307	404	324	412	289	404			0	1.9	2.1	2.2	2.25	2.2	2.11	2.14			1	1.4	1.8	1.6	1.7	1.3	1.4			14.2222	16	15.4667	14.1667	12.2778	13.2222			1	2.5	1.45	1.12	1.6
70	0	437	285	174	240	312	341	447			0	2.5	2.34	2.4	2.42	2.43	2.32	2.4			2.3	2	1.7	1.1	1.4	1	1.2			27.0222	24.1778	27.9111	23.6111	21.9111	24.1778			1.1	2.8	3.7	2.2	2
71	0	318	93	165	218	203	211	240	213		0	1.48	1.8	2	2.25	2.25	2.22	2.12	2.14	2.2	2.4	1.2	0.7	1.2	1.3	1.4	1.3	1.32	1.23	19.5556	17.7778	23.1111	32.1111	17	14.1667	11.3333	12.4667	1.3	1	2	2.5	1.3	1.4	1.4
72	0	77	51	22	42	37	43	67			0	1.7	1.8	2.1	2.3	2.1	2.16	2.2			1.6	1.1	1	1.7	1.8	2	1.4			13.3333	7.11111	11.0222	9.44444	10.7667	10.3889			0.4	0.88	0.7	0.8	0.9
73	0	281	106	83	124	211	225	237			0	1.92	2	2.4	2.2	2.1	2	2.1			3	1.3	1	1.5	1.8	1.3	1.7			14.5778	13.5111	17.7778	18.5111	16.2444	18.3			1.1	2.16	2.5	3.3	3
74	1	125	34	174	308	500	396	512	448	400	1	1.8	1.9	2	2.1	2.4	2.35	2.3	2.35	2.4	1.9	2	2.3	1.9	2	1.6	1.4	1.5	1.3	17.4222	21.3333	22.9333	11.5222	22.1	18.5111	15.4889	28.3333	0.85	1.75	1.5	1.16	2.2	2.7	3
75	0	100	62	92	146	190	200	150	120		0	2	2.06	2.1	2.2	2.17	2.2	2.15	2.2		1.3	1.1	1	1.4	1.5	1.7	1.8	1.6		9.95556	11.0222	9.77778	10.3889	14.3556	12.0889	16.2444		0.4	0.6	1.2	1.1	1.9	1.2
76	0	23	29	272	372	258	197	332	281	300	0	1.32	2.15	2.3	2.5	2.2	2.1	2.15	2.13	2.2	2.3	1.1	0.9	1.5	2	1.8	1.5	1.7	1.9	14.5778	11.2	13.5111	15.1111	13.2222	11.7111	9.63333	11.5222	0.4	2	2.3	2	2	1.33	0.9
77	0	323	255	212	285	205	295	385	303	440	0	2.13	2	2.2	2.24	2.4	2.36	2.2	2.3	2.26	1.3	1	0.9	0.9	0.8	1	0.8	1.2	1.4	11.5556	13.3333	11.0222	13.9778	17.5667	15.3			1	1.5	1.7	1.8	1.6
78	0	300	206	72	251	305	220	180	200		0	2.1	2.2	2.25	2.25	2.2	2.22	2.3	2.35		2	1.3	1.5	1.2	1.4	1	1.3	1.6		20.4444	21.6889	23.4667	28.5222	26.4444	18.8889	20.7778		0.74	1	1.8	1.5	1.8	2.2
79	0	78	90	125	219	176	150	160	189	200	0	2.18	2.22	2.3	2.4	2.25	2.1	2.2	2.17		1	1.2	1.4	1.4	1.3	1	1.1	1.3		11.9111	11.0222	12.4444	11.3333	12.2778	10.7667	12.2778	11.7111	0.6	1.4	1.57	1.1	1	1.4	1.3
80	0	212	196	87	153	211	240	276			0	1.9	2.1	2.3	2.2	2.12	2	1.98			2.6	1.4	1.5	1.6	1.2	1.8	1.6			15.8222	19.2	16	11.9	14.3	17.1			0.7	0.9	1.6	1.2	1
81	0	137	119	110	162	220	197	242	340	400	0	2.17	2.1	2.22	2.15	2.2	2.12	2.22	2.35	2.22	2	1.8	1.3	1.4	1.8	2	1.5	1.8	2	19.5556	14.2222	17.7778	15.1111	16.4333	15.1111	13.2222	11.3333	0.7	1.15	1.6	1.8	1.13	1.6	1.4
82	0	136	107	118	156	200	400	194			0	2.2	2.3	2.4	2.2	2.23	2.3	2.3			1.8	1.1	1.5	2	1.8	1.6	1.5			17.7778	25.7778	33.6	37.7778	42.3111	31.7333			1	3	3.1	2.7	2.4
83	1	458	260	171	206	238	374	431	691	1200	1	2.16	2.1	2.16	2.2	2.2	2.25	2.16	2.2	2.16	2	1	1.2	1.5	1.9	2	2.2	1.7	1.8	19.7333	18.8444	16.3556	19.2667	18.8889	15.6778	24.5556	22.6667	1.6	1.1	1.08	2	3	3	2.66
84	0	194	125	46	168	214	188	114			0	1.4	1.6	2	2	2.1	2.1	2			2.9	1.4	0.8	1	1.3	1.4	1.6			35.5556	23.1111	28.4444	35.8889	24.5556	20.7778			4	5	4.6	4.8	4.9
85	1	393	56	13	318	200	252	376	498	512	1	1.82	2	2.5	2.4	2.2	2.32	2.27	2.4		3	1	1.3	2	2.2	2.7	1.4	1.6		6.93333	7.82222	11.5556	10.9556	11.3333	10.9556	15.1111	20.7778	2	0.7	1.5	2	2.3	2.2	3
86	1	250	245	434	500	509	450	354	450		1	1.66	1.9	2	2.1	2.2	1.9	1.96	2.1	2.22	2.6	2	1.8	1.7	2	1.6	1.3	1.2	1.5	17.7778	17.7778	15.4667	11.3333	10.3889	11.3333	12.6556	10.3889	2.4	3	0.8	1.5	0.7	2.3	3.2
87	1	427	375	271	350	444	501	518			1	1.83	2.08	2.35	2.4	2.43	2.5	2.4			2.2	1.9	1.4	1.8	1.5	1.7	1.9	1.6		28.4444	25.7778	26.6667	27.3889	20.7778	25.1			8	7	8	9	3
88	0	438	276	52	144	211	170	218	307	279	0	1.85	2	2.1	2.2	2.1	2	2	2		3.2	1.7	1	1.5	1.4	0.9	1.3	1		19.9111	8	10.6667	18.8889	23.8	27.3889			1.3	1	2.3	1.8	2	1.5
89	0	59	44	111	157	268	218	300	238	256	0	2.26	2.2	2.12	2.32	2.4	2.26	2.32	2.27	2.2	1.9	1.5	1	0.9	2	1.8	1.9	1.1	1.2	8.17778	11.9111	17.7778	22.6667	26.4444	14.1667	10.3889	11.5222	1.1	1.9	2.5	3	1.5	1.3	1.8
90	1	717	599	387	375	389	450	543	619	723	1	2.4	2.5	2.6	2.45	2.5	2.55	2.6			3.1	2	2	1.8	1.9	1.8	1.3	1.8		7.46667	11.0222	22.9333	17	16.4333	18.8889	28.3333	14.3556	3.3	1.6	1	0.8	2	2.9	3
91	0	7	5	8	11	23	25	29	41	28	0	2.8	2.5	2.3	2.2	2	1.9	1.9	1.9	2	1.6	1.3	1.1	1.5	1.4	1.6	1.8	1.5	1.4	9.6	9.6	15.8222	11.1444	11.9	13.2222	10.5778	9.25556	0.2	0.8	1.2	1	0.6	1	0.8
92	0	184	89	143	287	200	156	135	189	221	0	1.5	1.8	1.9	2	2	2.1	2.2	2	2.1	2.7	1.1	0.7	1.3	2	1.6	1.3	1.2	1.4	8.17778	7.64444	11.9111	10.5778	10.3889	11.3333	10.3889	7.74444	1.7	2.3	1.6	1.8	2.2	1.7	1.3
93	0	304	210	40	391	416	544	455	310		0	2.1	2.2	2.4	2.35	2.4	2.25	2.32	2.4	2.45	1.8	1.6	1	1.5	1.6	1.7	1.8	1.4	1	8.88889	7.28889	8.88889	11.9	11.7111	9.44444	8.5	10.2	0.66	0.56	1.4	0.7	0.7	0.44	0.54
94	0	212	198	153	200	222	229	260	291		0	1.86	2.19	2	2.1	2.12	2.2	2	1.98		1.7	1.5	1.2	1.4	1.2	1.3	1.4	1		9.95556	11.3778	9.77778	13.0333	8.5	8.5	11.3333		1	1.1	1.2	1.1	0.6
95	0	119	86	49	91	139	233	189	124		0	1.4	1.8	2	2.2	2.3	2.4	2.25			3.2	1.7	1	1.2	1.5	1.6	1.3			15.8222	19.5556	9.95556	18.8889	20.7778	13.9778	10.3889	9.63333	1.4	1.6	2.7	1.5	1.4	1.7	1.6
96	0	659	205	669	355	350	445	508			0	1.84	2.3	2.33	2.16	2.3	2.4	2.31			1.6	1.1	1.4	1.5	1.6	1.6	1.6			18.1333	23.6444	14.9333	14.3556	17	18.8889			1.3	1.5	0.9	0.8	1.5
97	0	32	40	221	267	281	178	220			0	2.3	2.2	2.3	2.2	2.13	2.2	2.22			1.2	1.1	1.5	1.2	1.4	1	1.4			14.2222	10.6667	27.5556	15.8667	22.6667	24.5556			0.2	0.3	3	3.2	2.6
98	0	116	63	126	147	321	225	309	289	306	0	2.37	2.3	2.33	2.4	2.22	2.32	2.1	2.3	2.25	1.3	1.1	1.4	1.6	1.6	1	0.9	1	1.1	16.8889	17.2444	16	19.0778	20.7778	18.8889	20.2111	17	1.3	0.7	0.8	1.2	1.3	1.44	1.5
99	0	260	134	63	121	147	140	125			0	1.7	2	2.1	2.25	2.3	2.2	2.15			2.5	1	1.5	1	0.9	1.2	1.2			13.5111	16	13.5111	12.6556	12.4667	9.44444			1	1.5	1.7	1.8	1.5
100	0	312	149	312	370	360	300	290			0	2.3	2.22	2.4	2.22	2.12	2	1.99			1.8	1.3	1.4	1.8	2	1.3	1.2	1		12.6222	12.2667	12.8	23.2333	27.9556	22.8556	19.0778		1.48	1.9	2.45	3	2.8
101	1	424	381	400	542	633	717	803	849	1000	1	1.9	2	2.1	2	2.2	2.5	2.1	2	2.1	1.5	1.7	1	1.6	1.5	0.9	1	1.2	1.24	8.88889	13.5111	16	20.7778	21.9111	15.4889	18.8889	22.2889	3	2.7	2.9	1.8	3	4	4
102	1	825	746	363	666	789	990	1021	1124		1	1.76	2.24	2.32	2.5	2.4	2.31	2.32	2.4		2.8	2.5	2.1	2.5	3	2.5	2.8	3		8.35556	13.3333	12.4444	12.0889	12.4667	15.1111	16.4333		3	2.9	2.4	2.3	2
103	0	140	165	156	134	200	365	178	209	322	0	2.1	2.17	2.2	2.1	2.2	2.16	2.22	2.1		1.1	0.9	1.7	1.6	1.5	1	1.2	1.3		11.9111	12.4444	14.2222	8.5	15.1111	10.9556	10.5778	11.5222	0.74	1.13	1.1	0.9	1.16	1.2	1.5
104	0	328	207	149	299	301	229	190	250	200	0	1.8	2	2.1	2.1	1.9	2.1	2	2.1	2.2	2.1	1.4	0.7	2	1.8	1.9	2	1.8	1.6	16	14.2222	11.5556	14.3556	15.3	14.9222	14.9222	18.5111	1.3	1.5	0.8	1.2	1	1.1	1.5
105	0	61	48	84	110	169	200	232	167	153	0	2.47	2	1.8	2	2.2	2	2.1	2.05	2.1	2.8	1.8	1.6	2	2.1	2	1.7	2	1.6	11.3778	12.6222	14.7556	20.9667	16.4333	13.2222	13.2222	15.3	0.62	1	1.8	2.3	1.5	1	1.6
106	0	217	98	183	112	171	187	165			0	2	2.2	2.3	2	2.1	2.1	2			3	1.3	1	1.5	1.7	1.8	1.5	1.4		32	35.5556	21.3333	18.8889	15.1111	13.6			0.3	1	0.9	0.55	0.62
107	1	764	512	176	201	341	412	354	540	571	1	1.9	2	2.2	2.4	2.22	2.32	2.32	2.29		3.8	3	2.2	2.2	1.9	1.7	1.8	2		31.6444	35.5556	28.2667	29.2778	29.0889	25.8778	23.8		2	0.6	1.3	3	2.3	1.85
108	0	450	210	65	110	106	115	127	96	78	0	2.06	2.1	2.2	2.3	2.4	2.3	2.3			1.6	1.4	2.2	1.7	1.7	1.7	2			16	13.5111	10.6667	10.2	12.0889	12.6556	12.2778	10.3889	1.4	1.1	1.5	1.3	2	2
109	0	50	41	126	101	120	155	143	123	141	0	2.33	2.2	2.3	2.3	2.3	2.35	2.22	2.2		0.9	1	1.2	1.4	1.8	1.5	2	1.7		11.0222	14.2222	13.1556	14.3556	15.1111	17	13.2222	11.7111	0.26	0.74	0.7	1.2	1	1.4	1.6
110	0	368	84	256	291	246	200	160			0	2	2.1	2.2	2.1	2.15	2.17	2.12			0.9	1.1	1.2	1	1.2	1.1	1.2			22.2222	21.3333	12.4444	15.6778	16.4333	16.9			0.9	1	0.9	0.86	1
111	0	779	411	130	212	300	410	572	413		0	1.4	1.6	2	2.3	2.25	2.1	2.2	2.1	2.2	3.6	0.9	1.1	2	1.7	2	1.8	1.9	1.8	6.75556	17.7778	19.9111	17.3778	13.2222	24.3667	16.6222	14.1667	2	1.3	1.7	3	2.5	1.6	2
112	0	126	56	62	107	205	345	335			0	2.2	2.3	2.4	2	1.9	2.1	2.1			2.8	2.1	1	1.2	1.5	1.4	1.2			12.0889	19.5556	19.5556	8.5	13.6	11.3333			0.6	1.2	0.55	0.66	0.7
113	1	149	185	96	244	336	290	350			1	2.55	2.5	2.6	2.62	2.7	2.5	2.55	2.41	2.45	2.2	1.9	2.2	2	1.7	1.4	1.3	1.2	1	16	20.4444	22.2222	31.5444	28.9	37.7778	16.8111	37.7778	1.25	2.5	2.87	5	1.7	2	3
114	1	193	293	73	252	354	417	681	833	1200	1	2.29	2.45	2.5	2.44	2.35	2.4	2.45			1.9	2.5	2	1.8	1.7	1.6	1.7			35.5556	30.4	53.3333	58.1778	43.6333	56.6667	68		1.7	3	4	5	6	8
115	0	230	156	290	165	190	234	256			0	1.4	1.8	2.1	2.2	2.3	2.22	2.17			2.9	2.3	1.8	1	1.2	1.5	1.2			23.1111	22.2222	26.6667	22.8556	34	26.4			0.9	1	1.3	1	1.2
116	0	184	122	78	161	251	200	165	200	260	0	2.1	2	2.1	2.1	2.2	2.2	2.1	2.1	2.2	1.8	1.2	0.8	1.4	1.5	1	1.2	1.5	2	11.5556	12.6222	9.77778	12.8444	14.3556	13.0333	15.4889	16.0556	1.7	1	1.6	1.4	1.9	1.4
117	0	156	72	121	223	111	250	224	278	243	0	2.07	2.14	2.2	2	2.1	2.2	2.4	2.2	2.22	1.5	1.1	1.6	1.5	1.6	1.5	1.8	1.9	2	12.4444	11.9111	12.4444	16.4333	20.7778	10.3889	15.1111	14.5444	0.3	0.54	2	1.2	1.4	0.82	2
118	1	161	143	99	150	200	341	392	400	555	1	2.15	2.2	2.25	2.25	2.26	2.4	2.3	2.5	2.4	1.8	2	2.2	1.7	1.6	1.7	1.6	1.4	1.5	20.2667	12.2667	8.71111	7.17778	12.4667	19.4556	14.1667	15.1111	1.3	0.8	1	1.6	2
119	1	637	342	867	1043	457	677	545	456	567	1	2.26	2.31	2.34	2.25	2.1	2.4	2.3	2.3	2.2	2.1	1.3	2	2.3	2	1.7	2	1.8	1.5	12.8	14.5778	11.7333	18.8889	14.5444	17	18.1333	20.7778	2.1	2.9	1.9	1	0.7	2.15
120	0	304	56	123	209	224	261	271	305	342	0	1.75	2.32	2	2.1	2.13	2.1	2.2	2.15	2.13	2.7	0.9	1.2	1.5	1.7	1.2	1.6	1.7	1.6	15.4667	12.8	10.1333	11.1444	11.7111	11.3333	8.87778	12.6556	0.6	0.55	0.8	1	0.7	0.6	0.4
121	0	105	74	143	105	134	172	90	102	100	0	1.9	2	2.1	2.2	2.1	2.06	2.2	2.3	2.25	1.7	0.8	1.4	1	1	0.9	1.2	1	1.2	12.6222	16	13.3333	16.0556	13.2222	16.2444	14.3556	14.1667	1	0.6	0.55	0.66	0.68	0.6
122	0	122	101	141	175	196	300	250	330	250	0	2.23	2.2	2.23	2.2	2.13	2.1	2	2.1	2.2	1.1	1.4	1.8	1.7	1.5	1.7	1.6	1.5	1.6	9.06667	8.17778	7.28889	9.44444	6.61111	8.12222	9.44444	7.93333	0.6	1.7	1.17	1.2	1.3	0.55	1.4
123	1	500	327	306	305	500	514	675	787		1	1.9	2.17	2.27	2.32	2.4	2.29	2.26	2.32	2.4	2.5	2.2	1.7	1.6	1.9	2	2.6	1.9	2	13.8667	19.5556	19.0222	20.4	27.7667	28.3333	19.2667	13.6	2.7	3.8	5.7	2.9	4.4	3.1	3
124	0	457	223	92	221	200	145	208			0	2.1	2.3	2.2	2.23	2.3	2.25	2.2			2.8	1.7	2	2	2.1	1.9	1.8			9.77778	17.7778	12.9778	13.6	15.8667	18.8889			1.4	1.5	1.6	1.7	1.6
125	0	399	308	234	254	306	202	198	222		0	1.8	1.9	2	2.1	2.1	2.2	2.1	2.3		2.7	1.4	2.2	1.8	1.7	2	2.2	1.2	1	11.0222	10.6667	8.71111	10.0111	9.82222	11.7111	13.2222	13.2222	0.7	0.8	0.6	1.1	1
126	0	58	41	80	112	91	95	100	120		0	2.1	2.12	2.15	2.1	2.05	2	2			1.7	1.4	2	1.8	1.6	1.4	1.3			17.2444	15.8222	21.3333	20.7778	18.8889	18.5111	16.4333		1	2.3	3	2.3	2	1.6
127	0	258	51	41	101	284	353	100	323		0	1.77	2	2.1	2.3	1.9	2.2	2.4	2.35	2.25	3.3	2.7	2.2	1.8	1.2	1.7	1.7	2	1.8	25.2444	29.3333	23.1111	33.6222	29.2778	22.6667	22.6667	24.5556	3.6	3.3	3	2	6	3	4
128	0	250	336	194	290	367	425	500	605		0	2	2.1	2.2	2.3	2.33	2.3	2.32	2.4	2.22	2.1	1.5	1.3	1.8	1.9	1.9	1.6	1.5	1.6	11.7333	12.6222	12.6222	11.7111	13.9778	16.0556	13.2222	12.8444	2.4	3	2.1	2.2	1	3.7	3
129	1	522	232	143	303	351	333	456	503		1	2.16	2.2	2.4	2.5	2.34	2.45	2.5			2.5	1.6	2	1.8	2	1.9	2			12.4444	14.2222	11.5556	13.2222	13.9778	12.6556	13.2222	15.1111	0.96	1.4	1.15	1.1	1.6	1.5	1.1
130	0	230	128	44	114	152	223	340			0	2	2.2	2.3	2.4	2.4	2.2	2.3			2.5	2.1	1.3	1.8	1.9	2.5	2			16	14.2222	14.2222	17	23.8	27.3889			2	2.5	1.8	3.5	3.2
131	0	238	202	193	324	339	447	400	330		0	2.32	2.27	2.32	2.35	2.4	2.25	2.22	2.32		2	1.7	2	1.7	1.8	1.6	1.2	1.1	1	9.95556	9.06667	8.88889	9.63333	12.6556	13.4111	15.4889	15.3	1.33	1.6	2.7	3.2	2.1	1.8	1.5
132	0	116	76	232	242	304	521	300			0	2.2	2.18	2.15	2.1	2	1.98	2.1			1.3	1	0.8	1.2	1.3	1.2	1.3			13.3333	15.4667	19.5556	13.6	18.8	21.2			0.6	1	1.5	1.2	1.5
133	0	312	206	148	189	222	251	200	189	289	0	2	2	2.1	2.15	2.24	2.3	2.22	2.25	2.22	1.6	1	0.8	1.5	1.3	1.4	1	1.2	1.1	26.6667	28.4444	23.1111	20.7778	22.1	27.3889	35.8889	31.1667	1.3	1.8	1.8	1.9	1.2	1.9	2
134	0	427	329	219	294	287	408	504	487	500	0	1.9	2	2.1	2.2	2.25	2.12	2.1	2.25	2.2	2.5	2.1	1.2	1.7	1.1	0.8	1	1.5	1.5	17.4222	18.3111	13.5111	12.4667	13.7889	10.5778	11.7111	16.4333	0.8	1	0.5	0.2	1.15	1	1.5
